# Supplementary material for: Sequencing of animal viruses: quality data assurance for NGS bioinformatics
Source: Virol J. 2019 Nov 21;16:140. doi: 10.1186/s12985-019-1223-8 (PMC6868765; doi:10.1186/s12985-019-1223-8)
Supplement: Supplementary file 1 — Additional file 1. List of viruses used for the BI PT. For all the viruses we have reported the laboratory performing wet-bench part, the virial species, and the NGS technology used. [file 12985_2019_1223_MOESM1_ESM.xlsx]

## Sheet: Sheet 1
Sample	Laboratory	Virus strain	Sequencing technology
13894-01	1	VHSV	Ion ProtonTM
13894-05	1	VHSV	Ion ProtonTM
13894-11	1	VHSV	Ion ProtonTM
564-JF-JF00Ehi1	1	VHSV	Ion ProtonTM
565-DK-297-HEDEDAM	1	VHSV	Ion ProtonTM
568-FIN-2ka-66-2000	1	VHSV	Ion ProtonTM
569-NO-A163-68-EG46	1	VHSV	Ion ProtonTM
570-TR206239-1-Bolu	1	VHSV	Ion ProtonTM
571-FR-L59x	1	VHSV	Ion ProtonTM
574-DH2008	1	VHSV	Ion ProtonTM
575-Blue-gill-Budd-Lake-MI	1	VHSV	Ion ProtonTM
576-New-Brunswick	1	VHSV	Ion ProtonTM
577-DK-3971	1	VHSV	Ion ProtonTM
578-DK-6137	1	VHSV	Ion ProtonTM
579-DK-7974	1	VHSV	Ion ProtonTM
580-DK-9695377	1	VHSV	Ion ProtonTM
581-DK-200051	1	VHSV	Ion ProtonTM
583-DK-1p8	1	VHSV	Ion ProtonTM
vNHI-3Lot1	1	IHNV	Ion ProtonTM
vNHI-23-94	1	IHNV	Ion ProtonTM
vNHI-NN108	1	IHNV	Ion ProtonTM
vNHI-T00121	1	IHNV	Ion ProtonTM
vNHI-VP0614-14	1	IHNV	Ion ProtonTM
vSHV-W94	1	VHSV	Ion ProtonTM
rVHSV_2375	1	VHSV (calibrator)	Ion ProtonTM
99-2921B	2	VHSV	Illumina MiSeq
NA-51C	2	VHSV	Illumina MiSeq
TR2062391G	2	VHSV	Illumina MiSeq
DK-51314G	2	VHSV	Illumina MiSeq
DK-1p50	2	VHSV	Illumina MiSeq
DK-1p125	2	VHSV	Illumina MiSeq
DK-1p128	2	VHSV	Illumina MiSeq
DK-4p100	2	VHSV	Illumina MiSeq
DK-5E63	2	VHSV	Illumina MiSeq
DK-5e454	2	VHSV	Illumina MiSeq
DK-5p11	2	VHSV	Illumina MiSeq
DK-5p26	2	VHSV	Illumina MiSeq
DK-4p59	2	VHSV	Illumina MiSeq
DK-5p263	2	VHSV	Illumina MiSeq
DK-5p393	2	VHSV	Illumina MiSeq
DK-5p405	2	VHSV	Illumina MiSeq
DK-5p457	2	VHSV	Illumina MiSeq
DK-5p508	2	VHSV	Illumina MiSeq
DK-5p785	2	VHSV	Illumina MiSeq
DK-5p795	2	VHSV	Illumina MiSeq
DK-3345	2	VHSV	Illumina MiSeq
DK-6435	2	VHSV	Illumina MiSeq
DK-7054	2	VHSV	Illumina MiSeq
DK-7300	2	VHSV	Illumina MiSeq
DK-9895174	2	VHSV	Illumina MiSeq
SESVA10339C	2	VHSV	Illumina MiSeq
VHSV/S.trutta/I/TN/470/Nov09	3	VHSV	Illumina MiSeq
IHNV/O.mykiss/I/TN/143/Apr14	3	IHNV	Illumina MiSeq
IHNV/O.mykiss/I/TN/86/Feb15	3	IHNV	Illumina MiSeq
VHSV/O.mykiss/I/TN/480/Oct96	3	VHSV	Illumina MiSeq
VHSV/O.mykiss/I/BZ/301/Jun00	3	VHSV	Illumina MiSeq
VHSV/O.mykiss/I/TV/3/Dec02	3	VHSV	Illumina MiSeq
VHSV/O.mykiss/I/TN/475/Nov04	3	VHSV	Illumina MiSeq
VHSV/O.mykiss/I/TV/299/Aug04	3	VHSV	Illumina MiSeq
VHSV/O.mykiss/I/TN/80/Mar10	3	VHSV	Illumina MiSeq
VHSV/O.mykiss/I/TN/28/Feb11	3	VHSV	Illumina MiSeq
VHSV/O.mykiss/I/TN/62/Feb15	3	VHSV	Illumina MiSeq
VHSV/O.mykiss/I/TN/68/Feb15	3	VHSV	Illumina MiSeq
IHNV/O.mykiss/I/TN/139/Mar01	3	IHNV	Illumina MiSeq
IHNV/O.mykiss/I/TV/3/Jan02	3	IHNV	Illumina MiSeq
IHNV/O.mykiss/I/TV/310/May05	3	IHNV	Illumina MiSeq
IHNV/O.mykiss/I/TV/310-3,4/May05_L.2	3	IHNV	Illumina MiSeq
IHNV/O.mykiss/I/VI/409/Nov06	3	IHNV	Illumina MiSeq
IHNV/O.mykiss/I/TV/227/2007_L.1	3	IHNV	Illumina MiSeq
IHNV/O.mykiss/I/TV/227/2007_L.2	3	IHNV	Illumina MiSeq
IHNV/O.mykiss/I/TN/534/Dec11	3	IHNV	Illumina MiSeq
IHNV/O.mykiss/I/TN/68/Feb15	3	IHNV	Illumina MiSeq
IHNV/O.mykiss/I/TN/62/Feb15	3	IHNV	Illumina MiSeq
IHNV/O.mykiss/I/TN/509/Oct15	3	IHNV	Illumina MiSeq
rVHSV_2375	3	VHSV (calibrator)	Illumina MiSeq
