# Supplementary material for: Sequencing of animal viruses: quality data assurance for NGS bioinformatics
Source: Virol J. 2019 Nov 21;16:140. doi: 10.1186/s12985-019-1223-8 (PMC6868765; doi:10.1186/s12985-019-1223-8)
Supplement: Supplementary file 5 — Additional file 5. Availability of sequence data. For each sample, we have reported the submitter laboratory, the SRA accession number and the GenBank accession number. [file 12985_2019_1223_MOESM5_ESM.xlsx]

## Sheet: Sheet 1
Sample	Submitter lab	SRA accession number	Genbank accession number
13894-01	1	SRR9108133	MN038325
13894-05	1	SRR9108134	MN038326
13894-11	1	SRR9108131	MN038327
564-JF-JF00Ehi1	1	SRR9108132	MN038328
565-DK-297-HEDEDAM	1	SRR9108129	MN038329
568-FIN-2ka-66-2000	1	SRR9108130	MN038330
569-NO-A163-68-EG46	1	SRR9108126	MN038331
570-TR206239-1-Bolu	1	SRR9108128	MN038332
571-FR-L59x	1	SRR9108124	MN038333
574-DH2008	1	SRR9108125	MN038334
575-Blue-gill-Budd-Lake-MI	1	SRR9108127	MN038335
576-New-Brunswick	1	SRR9108121	MN038336
577-DK-3971	1	SRR9108119	MN038337
578-DK-6137	1	SRR9108120	MN038338
579-DK-7974	1	SRR9108117	MN038339
580-DK-9695377	1	SRR9108118	MN038340
581-DK-200051	1	SRR9108115	MN038344
583-DK-1p8	1	SRR9108116	MN038341
vNHI-3Lot1	1	SRR9213877	MN083249
vNHI-23-94	1	SRR9213878	MN083250
vNHI-NN108	1	SRR9213879	MN083251
vNHI-T00121	1	SRR9213880	MN083252
vNHI-VP0614-14	1	SRR9213876	MN083253
vSHV-W94	1	SRR9108122	MN038342
rVHSV_2375 (Ion Proton)	1	SRR9108123	MN038343
99-292	2	SRR8908906	MK829391
NA-5	2	SRR8908900	MK829414
TR206239	2	SRR8908901	MK829416
DK-5131	2	SRR8908902	MK829398
DK-1p50	2	SRR8908905	MK829394
DK-1p125	2	SRR8908904	MK829392
DK-1p128	2	SRR8908903	MK829393
DK-4p100	2	SRR8908908	MK829396
DK-5E63	2	SRR8908915	MK829400
DK-5e454	2	SRR8908916	MK829399
DK-5p11	2	SRR8908913	MK829401
DK-5p26	2	SRR8908914	MK829403
DK-4p59	2	SRR8908907	MK829397
DK-5p263	2	SRR8908911	MK829402
DK-5p393	2	SRR8908912	MK829404
DK-5p405	2	SRR8908909	MK829405
DK-5p457	2	SRR8908910	MK829406
DK-5p508	2	SRR8908917	MK829407
DK-5p785	2	SRR8908918	MK829408
DK-5p795	2	SRR8908923	MK829409
DK-3345	2	SRR8908924	MK829395
DK-6435	2	SRR8908925	MK829410
DK-7054	2	SRR8908926	MK829411
DK-7300	2	SRR8908919	MK829412
DK-9895174	2	SRR8908922	MK829413
SESVA10339C	2	SRR8908921	MK829415
VHSV/S.trutta/I/TN/470/Nov09	3	SRR8943894	MK829676
IHNV/O.mykiss/I/TN/143/Apr14	3	SRR8943904	MK829701
IHNV/O.mykiss/I/TN/86/Feb15	3	SRR8943903	MK829702
VHSV/O.mykiss/I/TN/480/Oct96	3	SRR8943877	MK829677
VHSV/O.mykiss/I/BZ/301/Jun00	3	SRR8943899	MK829678
VHSV/O.mykiss/I/TV/3/Dec02	3	SRR8943898	MK829679
VHSV/O.mykiss/I/TN/475/Nov04	3	SRR8943897	MK829680
VHSV/O.mykiss/I/TV/299/Aug04	3	SRR8943896	MK829681
VHSV/O.mykiss/I/TN/80/Mar10	3	SRR8943895	MK829682
VHSV/O.mykiss/I/TN/28/Feb11	3	SRR8943881	MK829683
VHSV/O.mykiss/I/TN/62/Feb15	3	SRR8943891	MK829684
VHSV/O.mykiss/I/TN/68/Feb15	3	SRR8943892	MK829685
IHNV/O.mykiss/I/TN/139/Mar01	3	SRR8943886	MK829690
IHNV/O.mykiss/I/TV/3/Dec02	3	SRR8943879	MK829692
IHNV/O.mykiss/I/TV/310/May05	3	SRR8943880	MK829693
IHNV/O.mykiss/I/TV/310-3,4/May05_L.2	3	SRR8943875	MK829695
IHNV/O.mykiss/I/VI/409/Nov06	3	SRR8943876	MK829696
IHNV/O.mykiss/I/TV/227/2007_L.1	3	SRR8943874	MK829698
IHNV/O.mykiss/I/TV/227/2007_L.2	3	SRR8943883	MK829699
IHNV/O.mykiss/I/TN/534/Dec11	3	SRR8943884	MK829700
IHNV/O.mykiss/I/TN/68/Feb15	3	SRR8943902	MK829703
IHNV/O.mykiss/I/TN/62/Feb15	3	SRR8943901	MK829704
IHNV/O.mykiss/I/TN/509/Oct15	3	SRR8943900	MK829705
rVHSV_2375 (MiSeq)	3	SRR8943882	MK829706
